# Supplementary material for: Comparison of Estimated LDL Cholesterol Equations with Direct Measurement in Patients with Angiographically Confirmed Coronary Artery Disease
Source: J Cardiovasc Dev Dis. 2022 Oct 7;9(10):342. doi: 10.3390/jcdd9100342 (PMC9604394; doi:10.3390/jcdd9100342)
Supplement: Supplementary file 1 [file jcdd-09-00342-s001.zip]

Archive with 1 entries (1 files):
- jcdd-1923768-supplementary.pdf
